# Supplementary material for: Structure of the Human BK Ion Channel in Lipid Environment
Source: Membranes (Basel). 2022 Jul 31;12(8):758. doi: 10.3390/membranes12080758 (PMC9414842; doi:10.3390/membranes12080758)
Supplement: Supplementary file 1 [file membranes-12-00758-s001.zip]

Archive with 4 entries (4 files):
- membranes-1829524-supplementary.pdf
- Movie1_hBKmap_side_flip.mov
- Movie2_3naf_to_bk_gating_ring.mov
- Movie3_hBK_high_to_low.mov
